# Supplementary material for: Shrub Cover and Soil Moisture Affect Taxus baccata L. Regeneration at Its Southern Range
Source: Plants (Basel). 2023 Apr 28;12(9):1819. doi: 10.3390/plants12091819 (PMC10181193; doi:10.3390/plants12091819)
Supplement: Supplementary file 1 [file plants-12-01819-s001.zip]

Archive with 3 entries (3 files):
- Figure S1 R Script.pdf
- Table S1.pdf
- Table S2.pdf
